# Supplementary material for: Long term trends in behaviour to protect against adverse reproductive and sexual health outcomes among young single African women
Source: Reprod Health. 2018 Aug 14;15:136. doi: 10.1186/s12978-018-0576-6 (PMC6092855; doi:10.1186/s12978-018-0576-6)
Supplement: Supplementary file 1 — Analysis population (unweighted numbers), by survey, fieldwork date and period. The year of fieldwork, the analysis period, the number of all women (aged 15–49), number of young (aged 15–24), number of young and single, number of young, single and ever had sex, number of young, single and had sex in last 3 months, number of young, single and had sex in last 3 months, and currently using modern contraceptives, and number of young, single and used condom in last coitus. (XLS 37 kb) [file 12978_2018_576_MOESM1_ESM.xls]

## Sheet: E-Table 1
Table E1: Analysis population (unweighted numbers), by survey, fieldwork date and period
Country name	Year of fieldwork	Analysis period	Numbers
			All women (aged 15-49)	Young (aged 15-24)	Young and single	Young, single and ever had sex	Young, single and had sex in last 3 months	Young, single and had sex in last 3 months, and currently using modern contraceptives	Young, single and used condom in last coitus
Benin	1996	1996-2000	5491	2071	915	375	220	19	19
	2001	2001-2005	6219	2433	1232	624	364	68	80
	2006	2006-2010	17794	6153	3190	1451	814	227	231
	2011/12	2011-2015	16599	5742	3400	1588	968	239	364
Burkina Faso	1992/93	1991-1995	6354	2701	1006	236	98	15
	1998/99	1996-2000	6445	2657	1160	332	241	112	116
	2003	2001-2005	12477	5020	2332	720	426	223	230
	2010	2006-2010	17087	6592	2930	804	500	262	317
Burundi	2010/11	2006-2010	9389	4231	2883	335	80	23	24
Cameroon	1991	1991-1995	3871	1738	745	416	272	18
	1998	1996-2000	5501	2449	1231	736	518	111	100
	2004	2001-2005	10656	4895	2303	1008	578	286	295
	2011	2011-2015	15426	6708	3637	1716	1030	526	610
Central African Republic	1994/95	1991-1995	5884	2407	963	438	296	27	44
Chad	1996/97	1996-2000	7454	3107	1020	172	134	18	21
	2004	2001-2005	6085	2531	1010	100	60	14	12
	2014/15	2011-2015	17719	6884	2674	387	261	40	73
Comoros	1996	1996-2000	3050	1420	1045	88	63	21	24
	2012	2011-2015	5329	2282	1406	77	58	11	22
Congo	2005	2001-2005	7051	3024	1734	1178	855	197	191
	2011/12	2011-2015	10819	3963	2105	1440	997	405	392
Congo Democratic Republic	2007	2006-2010	9995	4312	2176	954	520	141	109
	2013/14	2011-2015	18827	7661	3998	1855	1084	211	259
Cote d'Ivoire	1994	1991-1995	8099	3591	1939	1343	892	137	181
	1998/99	1996-2000	3040	1429	898	572	396	121	130
	2011/12	2011-2015	10060	3984	2354	1553	1082	317	442
Ethiopia	2000	1996-2000	15367	6428	3493	248	124	57	44
	2005	2001-2005	14070	5869	3283	223	42	15	13
	2003	2011-2015	16515	6857	3866	287	138	72	62
Gabon	2000/1	1996-2000	6183	2849	1662	1172	735	184	224
	2012	2011-2015	8422	3407	2188	1564	1034	439	628
Gambia	2013	2011-2015	10233	4564	2569	216	62	19	20
Ghana	1993/94	1991-1995	4562	1632	828	463	293	43
	1998/99	1996-2000	4843	1776	979	356	191	42	45
	2003	2001-2005	5691	2110	1330	501	240	83	92
	2008	2006-2010	4916	1906	1330	584	286	83	78
	2014	2011-2015	9396	3327	2472	1263	645	191	153
Guinea	1999	1996-2000	6753	2438	910	303	207	55	45
	2005	2001-2005	7954	2768	1239	463	313	103	87
	2012	2011-2015	9142	3608	1771	718	435	151	155
Kenya	1993	1991-1995	7540	3393	2084	928	378	57
	1998	1996-2000	7881	3394	2079	838	432	75	71
	2003	2001-2005	8195	3530	2092	760	228	61	61
	2008/9	2006-2010	8444	3511	2114	776	274	96	123
	2014	2011-2015	31079	11483	7137	2681	434	176	227
Lesotho	2004/5	2001-2005	7095	3217	1996	830	286	126	158
	2009/10	2006-2010	7624	3396	2081	1009	370	144	244
	2014	2011-2015	6621	2842	1772	860	357	219	287
Liberia	2006/7	2006-2010	7092	2726	1633	1277	939	192	145
	2013	2011-2015	9239	3499	2090	1539	1119	344	222
Madagascar	1992	1991-1995	6260	2694	1529	676	448	12
	1997	1996-2000	7060	2914	1444	626	405	28	15
	2003/4	2001-2005	7949	2931	1548	657	404	72	40
	2008/9	2006-2010	17375	6935	2893	969	569	74	36
Malawi	2000	1996-2000	13220	5912	2211	863	367	80	121
	2004/5	2001-2005	11698	5231	1818	609	230	53	79
	2010	2006-2010	23020	9432	4343	1233	452	122	200
Mali	1995/96	1996-2000	9704	3552	1206	506	327	78	47
	2001	2001-2005	12849	4901	1569	565	338	65	54
	2006	2006-2010	14583	5771	1686	164	97	16	20
	2012/13	2011-2015	10424	3798	1362	424	251	73	46
Mozambique	1997	1996-2000	8779	3605	1336	690	439	68	44
	2003/4	2001-2005	12418	5138	2022	1264	886	438	334
	2011	2011-2015	13745	5533	2394	1346	910	339	463
Namibia	1992	1991-1995	5421	2422	1929	1021	557	150
	2000	1996-2000	6755	2748	2211	1404	628	359	332
	2006/7	2006-2010	9804	4081	3449	2018	1121	774	715
	2013	2011-2015	9176	3577	3010	1868	975	658	657
Niger	1992	1991-1995	6503	2661	878	108	50	14
	1998	1996-2000	7577	3154	1010	89	36	9	4
	2006	2006-2010	9223	3511	1219	42	12	2	1
	2012	2011-2015	11160	3869	1061	39	16	7	6
Nigeria	1999	1996-2000	8199	3302	1831	580	375	122	92
	2003	2001-2005	7620	3213	1836	631	329	130	97
	2008	2006-2010	33385	12694	6747	2431	1497	561	513
	2013	2011-2015	38948	14619	8186	2739	1616	823	718
Rwanda	1992	1991-1995	6551	2737	1926	196	58	13
	2000	1996-2000	10421	4669	3407	404	80	19	25
	2005	2001-2005	11321	4951	3805	539	90	11	20
	2010/11	2006-2010	13671	5655	4476	783	179	38	72
	2014/15	2011-2015	13497	5252	4178	1054	252	35	136
Sao Tome and Principe	2008/9	2006-2010	2615	987	512	195	117	65	73
Senegal	1992/93	1991-1995	6310	2624	1390	210	91	18
	1997	1996-2000	8593	3591	1906	277	128	41
	2005	2001-2005	14602	6502	3230	115	26	5	7
	2010/11	2006-2010	15688	6773	3582	445	189	39	92
	2012/13	2011-2015	8636	3834	2171	226	98	38	48
Sierra Leone	2008	2006-2010	7374	2458	1287	773	529	146	54
	2013	2011-2015	16658	6739	4317	2831	2223	1223	139
South Africa	1998	1996-2000	11735	4459	3857	2346	1493	1015	281
Swaziland	2006/7	2006-2010	4987	2292	1846	1004	596	329	334
Tanzania	1991/92	1991-1995	9238	4078	1991	768	479	24
	1996	1996-2000	8120	3423	1713	682	398	60	55
	2004/5	2001-2005	10329	4255	2263	657	344	105	123
	2009/10	2006-2010	10139	4081	2442	744	407	145	189
	2015/16	2011-2015	13266	5399	3022	1144	553	180	182
Togo	1998	1996-2000	8569	3221	1871	1099	681	167	171
	2013/14	2011-2015	9480	3337	2132	1062	667	262	320
Uganda	1995	1991-1995	7070	3191	1129	408	171	53	55
	2000/1	2001-2005	7246	3229	1446	556	256	129	137
	2006	2006-2010	8531	3610	1906	637	278	106	113
	2011	2011-2015	8674	3692	2019	743	293	107	162
Zambia	1992	1991-1995	7060	3399	1675	850	423	16
	1996/97	1996-2000	8021	3805	1823	940	501	70	98
	2001/2	2001-2005	7658	3454	1697	848	335	60	102
	2007	2006-2010	7146	3003	1698	799	327	113	130
	2013/14	2011-2015	16411	6726	4219	2122	916	234	380
Zimbabwe	1994	1991-1995	6128	2717	1525	346	135	41	44
	1999	1996-2000	5907	2700	1524	400	168	54	51
	2005/6	2001-2005	8907	4075	2233	433	153	50	61
	2010/11	2006-2010	9171	3795	2010	441	190	67	95
	2015	2011-2015	9955	3938	2279	554	245	116	122
