# Supplementary material for: Long term trends in behaviour to protect against adverse reproductive and sexual health outcomes among young single African women
Source: Reprod Health. 2018 Aug 14;15:136. doi: 10.1186/s12978-018-0576-6 (PMC6092855; doi:10.1186/s12978-018-0576-6)
Supplement: Supplementary file 2 — Comparisons of the 4 outcomes between all countries and countries with 4+ surveys. The results of the sensitivity analysis comparing the rates of Primary abstinence, Secondary abstinence, Current use of modern contraception, and Condom use last sex between all countries and countries with 4 and more surveys. (XLS 30 kb) [file 12978_2018_576_MOESM2_ESM.xls]

## Sheet: E-Table 2
Table E2: Comparisons of the 4 outcomes between all countries and countries with 4+ surveys
		All countries						Countries with 4+ surveys
	Period	No of surveys	Median	[95% CI]				No of surveys	Median	[95% CI]
Primary abstinence
	1991-1995	15	55.6362	48.7658		81.2219		13	60.1636	49.0232		83.671
	1996-2000	25	59.8449	52.8323		73.0052		15	59.8449	57.5126		78.5328
	2001-2005	21	62.2525	57.9221		68.6617		14	62.5857	58.012		71.1794
	2006-2010	23	62.1362	54.3388		73.1581		15	65.7591	56.9257		82.6835
	2011-2015	28	54.8286	49.1021		67.9383		14	61.3438	53.9179		75.8957
Secondary abstinence
	1991-1995	15	51.0925	35.8449		58.8969		13	53.9942	37.1334		59.3815
	1996-2000	23	38.2658	35.0658		48.7295		14	44.6408	35.8565		54.9339
	2001-2005	21	48.4166	42.0672		62.7551		14	50.0844	42.9086		65.7047
	2006-2010	22	44.5606	41.7246		60.3471		14	48.4827	42.9585		60.4031
	2011-2015	26	44.0237	38.6962		56.7436		13	51.6803	41.7523		61.7577
Current use of modern contraception
	1991-1995	11	14.6758	5.08991		26.4864		9	14.6758	4.26524		28.8546
	1996-2000	22	23.2366	19.068		29.9318		13	22.2701	15.1004		34.6517
	2001-2005	17	30.1639	23.003		42.1039		12	30.497	17.8323		43.8561
	2006-2010	20	31.5845	27.268		39.6477		13	30.4537	23.7935		39.4928
	2011-2015	24	33.4052	28.4898		46.6419		12	33.4052	25.1796		52.4181
Condom use last sex
	1991-1995		NE						NE
	1996-2000	21	21.3302	15.3333		26.5133		12	19.3874	13.0697		36.1477
	2001-2005	17	33.6055	25.4113		42.4909		12	32.5187	22.4656		49.1217
	2006-2010	20	40.4864	29.5041		50.6267		13	39.0692	31.9963		49.0859
	2011-2015	24	41.8552	34.7773		49.7111		12	46.84	35.3045		59.8233
	NE=Not Estimated
