# Supplementary material for: Long term trends in behaviour to protect against adverse reproductive and sexual health outcomes among young single African women
Source: Reprod Health. 2018 Aug 14;15:136. doi: 10.1186/s12978-018-0576-6 (PMC6092855; doi:10.1186/s12978-018-0576-6)
Supplement: Supplementary file 3 — Trends in Primary and Secondary Abstinence (crude and adjusted) within country trends in primary and secondary abstinence, and mean annual rate of change. (XLS 48 kb) [file 12978_2018_576_MOESM3_ESM.xls]

## Sheet: E-Table 3
Table E3: Trends in Primary and Secondary Abstinence (crude and adjusted)
	Fieldwork	Primary								Secondary
		Crude				Adjusted				Crude				Adjusted
		%	MACa	p-value		%	MACa	p-value		%	MACa	p-value		%	MACa	p-value
Benin	1996	58.2293				58.2293				42.0389				42.0389
	2001	48.6177				51.1899				41.5048				42.0037
	2006	53.8442				57.9381				44.4052				45.4993
	2011/12	54.1195	-0.263727	0.0922981		57.8194	-0.0263026	0.704718		40.2052	-0.117667	0.555787		41.4352	-0.0387415	0.864581
Burkina Faso	1992/93	78.573				78.573				53.9936				53.9936
	1998/99	73.5581				73.4559				25.5889				27.3701
	2003	69.1797				73.6037				42.7478				41.3477
	2010	73.8994	-0.264543	0.0518173		81.0603	0.14079	0.318992		39.8988	-0.797817	0.00131352		37.0497	-0.95909	2.60992e-05
Burundi	2010/11	90.4638				90.4638				76.4112				76.4112
Cameroon	1991	46.9849				46.9849				35.6544				35.6544
	1998	42.6438				45.2862				28.7941				28.8744
	2004	58.0508				58.1288				42.9403				43.0988
	2011	54.8217	0.395133	0.0086059		59.0156	0.606593	2.42606e-06		39.6242	0.200162	0.215904		40.7224	0.25553	0.104987
Central African Republic	1994/95	54.47				54.47				32.6244				32.6244
Chad	1996/97	85.4663				85.4663				21.0022				21.0022
	2004	92.5208				92.73				38.0439				34.1522
	2014/15	82.4417	-0.170404	0.156914		86.1828	0.0403636	0.581331		33.2574	0.690436	0.0155774		32.5764	0.652069	0.0248102
Comoros	1996	91.5789				91.5789
	2012	95.1436	0.216042	0.0428126		96.0057	0.268289	0.0466879
Congo	2005	33.5449				33.5449				27.6963				27.6963
	2011/12	35.5239	0.316636	0.355283		32.5692	-0.156114	0.799089		29.439	0.278838	0.429618		29.9245	0.356521	0.350453
Congo Democratic Republic	2007	54.1619				54.1619				42.4973				42.4973
	2013/14	53.3986	-0.117438	0.811329		53.7088	-0.0697221	0.917186		43.9202	0.218895	0.685498		45.2114	0.417548	0.601507
Cote d'Ivoire	1994	30.4729				30.4729				34.0838				34.0838
	1998/99	37.4575				37.1937				29.1609				29.0644
	2011/12	33.2005	0.156613	0.159788		35.7267	0.301656	0.00353584		30.5578	-0.202445	0.0785068		31.1991	-0.165627	0.143355
Ethiopia	2000	96.4161				96.4161				50.817				50.817
	2005	96.025				96.4421				79.2139				75.3447
	2003	94.4224	-0.182626	0.0126657		95.4101	-0.0921517	0.0556613		59.8542	0.827842	0.270624		59.7184	0.815399	0.341831
Gabon	2000/1	29.5867				29.5867				35.6741				35.6741
	2012	29.8003	0.0187138	0.920921		32.0688	0.217411	0.117236		29.9248	-0.503586	0.0217397		31.3815	-0.375995	0.0690535
Gambia	2013	90.8595				90.8595				65.2828				65.2828
Ghana	1993/94	44.0821				44.0821				36.7171				36.7171
	1998/99	62.5688				59.1776				47.241				50.882
	2003	60.6454				59.8048				51.7517				52.3612
	2008	54.8364				57.1673				52.2487				54.3459
	2014	46.5945	0.120111	0.300964		48.4205	0.20741	0.0630063		48.1622	0.547177	0.000259813		44.4313	0.368809	0.0646062
Guinea	1999	67.4136				67.4136				32.1011				32.1011
	2005	59.624				58.8526				31.5348				30.7337
	2012	57.8584	-0.725715	0.000538088		60.9969	-0.487349	0.0190512		38.3113	0.47166	0.0807873		39.1951	0.538786	0.0606572
Kenya	1993	54.6572				54.6572				59.3819				59.3819
	1998	58.3743				56.5552				48.8034				49.0813
	2003	63.4842				63.2845				70.3257				70.5038
	2008/9	62.1361				61.227				65.1589				67.3728
	2014	58.7918	0.195334	0.0207681		59.0952	0.20967	0.021646		83.077	1.11945	5.64689e-32		84.4225	1.18302	1.5993e-36
Lesotho	2004/5	57.3972				57.3972				63.6704				63.6704
	2009/10	51.2919				50.3575				64.0308				64.7539
	2014	50.5671	-0.688752	0.000872042		51.7533	-0.569138	0.000179777		56.4034	-0.73281	0.015538		57.9078	-0.581106	0.0416945
Liberia	2006/7	23.4027				23.4027				24.4155				24.4155
	2013	26.2277	0.452004	0.178611		23.1582	-0.0391199	0.920646		24.2636	-0.0242996	0.95002		26.1423	0.276296	0.516693
Madagascar	1992	55.6361				55.6361				35.4487				35.4487
	1997	57.357				56.2037				36.067				35.8247
	2003/4	57.8156				56.7277				43.757				42.3914
	2008/9	68.7758	0.796345	7.35363e-07		61.0349	0.327202	0.0201078		43.2658	0.473761	0.010506		43.5766	0.4926	0.00643048
Malawi	2000	62.1085				62.1085				58.8697				58.8697
	2004/5	68.0338				68.8057				60.9509				59.6346
	2010	71.069	0.911231	2.44108e-07		70.3623	0.839361	5.39621e-07		63.3781	0.458482	0.0820303		61.8549	0.30358	0.164027
Mali	1995/96	59.7504				59.7504				35.946				35.946
	2001	63.7494				63.6749				40.8109				41.6194
	2006	89.949				87.8783				41.41				41.7658
	2012/13	67.3378	0.448515	0.0150488		69.4263	0.571974	9.1187e-05		39.1615	0.190075	0.46203		48.348	0.733119	0.0525007
Mozambique	1997	52.3057				52.3057				34.3231				34.3231
	2003/4	39.171				44.3176				30.2989				31.6571
	2011	48.2788	-0.282591	0.285449		51.6146	-0.0484972	0.754565		32.1355	-0.153517	0.576992		35.3384	0.0712519	0.947521
Namibia	1992	48.5536				48.5536				45.6555				45.6555
	2000	38.1372				37.8834				57.112				57.5654
	2006/7	42.5264				38.7127				44.2848				45.3994
	2013	38.4357	-0.485658	1.53621e-05		36.8842	-0.560133	1.71931e-07		47.0926	0.0689841	0.529491		47.5847	0.0926017	0.282064
Niger	1992	91.9376				91.9376				59.3755				59.3755
	1998	92.5731				94.1416
	2006	97.3192				98.3466
	2012	96.9829	0.253321	0.000270905		97.3092	0.269706	6.1395e-06
Nigeria	1999	68.2486				68.2486				35.4033				35.4033
	2003	61.8192				62.7804				46.412				45.7149
	2008	63.2089				64.6677				36.968				38.2607
	2013	68.1694	-0.00565774	0.967497		66.325	-0.137402	0.333048		44.1271	0.623127	0.00108321		44.4891	0.648983	0.000255958
Rwanda	1992	91.3115				91.3115				74.5019				74.5019
	2000	89.6689				90.6142				80.3823				82.6645
	2005	86.1652				87.8959				83.9828				84.9773
	2010/11	82.8327				83.245				77.3268				77.3596
	2014/15	75.1925	-0.719064	2.85592e-28		74.7799	-0.73747	1.13329e-30		77.0975	0.11579	0.509078		77.293	0.124511	0.400685
Sao Tome and Principe	2008/9	60.6239				60.6239				35.4984				35.4984
Senegal	1992/93	84.8921				84.8921				56.6667				56.6667
	1997	87.5161				88.4861				54.5001				53.2761
	2005	96.1505				96.021				74.135				72.4068
	2010/11	90.2939				90.7675				60.8877				63.1532
	2012/13	92.3006	0.367366	0.000101895		93.8259	0.442996	8.67035e-07		62.8529	0.306755	0.22194		58.2945	0.0807179	0.33988
Sierra Leone	2008	40.7292				40.7292				32.9011				32.9011
	2013	35.2335	-1.0637	0.0139462		33.8316	-1.33502	0.001792		22.1641	-2.07813	7.88087e-06		22.3974	-2.03298	4.33687e-05
South Africa	1998	39.5621				39.5621				34.9456				34.9456
Swaziland	2006/7	45.7096				45.7096				41.7477				41.7477
Tanzania	1991/92	60.1635				60.1635				37.772				37.772
	1996	59.8448				60.1916				41.3657				41.0324
	2004/5	62.2525				61.4835				48.4162				47.1637
	2009/10	59.9143				56.7652				44.7154				38.9095
	2015/16	54.8355	-0.222773	0.031443		50.3957	-0.408407	5.55494e-05		51.6801	0.581522	2.35375e-06		50.335	0.525283	2.22997e-05
Togo	1998	38.9801				38.9801				38.2656				38.2656
	2013/14	48.538	0.606855	1.88753e-06		52.3079	0.846213	9.23634e-13		39.5821	0.0835847	0.60616		41.8153	0.22538	0.374326
Uganda	1995	67.1276				67.1276				55.5396				55.5396
	2000/1	62.9186				62.6303				52.9537				52.5792
	2006	65.7591				66.8568				56.7104				57.2515
	2011	63.8955	-0.197879	0.186946		65.1033	-0.123934	0.260988		60.0728	0.277544	0.245675		61.6651	0.375031	0.188164
Zambia	1992	49.7438				49.7438				51.0922				51.0922
	1996/97	50.141				51.8819				48.5201				48.6665
	2001/2	50.6364				52.9591				61.6453				61.7869
	2007	56.2775				57.7604				60.3062				60.3942
	2013/14	52.904	0.145299	0.12015		55.7933	0.27814	0.00192568		57.0236	0.272708	0.0210214		56.683	0.257047	0.141578
Zimbabwe	1994	81.7961				81.7961				62.0889				62.0889
	1999	79.6112				78.8704				58.6381				57.615
	2005/6	81.2303				80.4468				64.7854				64.279
	2010/11	81.9952				79.564				57.7936				57.9853
	2015	79.4304	-0.112653	0.23656		75.8913	-0.281179	0.00318816		58.0664	-0.191551	0.303563		57.4339	-0.221666	0.355543
a : Mean Annual Change
NA: Nota Available
