# Supplementary material for: Long term trends in behaviour to protect against adverse reproductive and sexual health outcomes among young single African women
Source: Reprod Health. 2018 Aug 14;15:136. doi: 10.1186/s12978-018-0576-6 (PMC6092855; doi:10.1186/s12978-018-0576-6)
Supplement: Supplementary file 4 — Correlation between education level (secondary or higher) and current use of modern methods at national level, All single women aged 15–24 who had sex in the last 3 months. Pearson correlation coefficients of education and current use of modern methods with p-values, by analysis period. (XLS 25 kb) [file 12978_2018_576_MOESM4_ESM.xls]

## Sheet: E-Table 4
Table E4: Correlation between education level (secondary or higher) and current use of modern methods at national level
	All single women aged 15-24 who had sex in the last 3 months
	Period:
	1991-1995	1996-2000	2001-2005	2006-2010	2011-2015
rho	0.3148	0.6303	0.1882	0.4943	0.6857
p-value	0.3458	0.0017	0.4694	0.0267	0.0002
