# Supplementary material for: Long term trends in behaviour to protect against adverse reproductive and sexual health outcomes among young single African women
Source: Reprod Health. 2018 Aug 14;15:136. doi: 10.1186/s12978-018-0576-6 (PMC6092855; doi:10.1186/s12978-018-0576-6)
Supplement: Supplementary file 5 — Trends in current use of modern contraception and condom use last coitus. Trends in crude and adjusted Current use of modern contraception and condom use last coitus, mean annual rate of change with (p-values), by country. (XLS 47 kb) [file 12978_2018_576_MOESM5_ESM.xls]

## Sheet: E-Table 5
Table E5: Trends in current use of modern contraception and condom use last coitus
	Fieldwork	Current use of modern contraception								Condom use last coitus
		Crude				Adjusted				Crude				Adjusted
		%	MACa	p-value		%	MACa	p-value		%	MACa	p-value		%	MACa	p-value
Benin	1996	8.465				8.465				9.02468				9.02468
	2001	18.4766				16.474				22.1154				19.2268
	2006	27.8151				20.3874				28.459				22.9607
	2011/12	25.0513	1.06436	1.25125e-06		22.2702	0.885895	3.73801e-05		37.5861	1.83282	2.01141e-11		31.3105	1.4301	8.91077e-09
Burkina Faso	1992/93
	1998/99	41.9067				44.7816				42.857				44.3032
	2003	51.2075				45.685				55.5771				48.1594
	2010	53	0.950859	0.0255064		38.2711	-0.558045	0.779332		65.0607	1.90317	4.50832e-06		47.2695	0.254251	0.017528
Burundi	2010/11
Cameroon	1991	5.46254				5.46254				0				0
	1998	19.3615				19.4356				17.6855				18.1601
	2004	51.1171				47.5875				53.5435				49.6574
	2011	53.4216	2.4181	1.13922e-26		47.3609	2.11252	6.86669e-27		60.35	3.04286			55.581	2.8024
Central African Republic	1994/95	9.28794				9.28794				15.2666				15.2666
Chad	1996/97	8.68899				8.68899				11.5965				11.5965
	2004
	2014/15	17.2464	0.48211	0.0253896		12.1396	0.194399	0.294242		34.2738	1.2776	9.20117e-06		23.1274	0.64963	0.00122309
Comoros	1996
	2012
Congo	2005	23.0679				23.0679				21.4133				21.4133
	2011/12	47.4734	3.90488	2.10586e-12		43.4825	3.26634	7.79349e-11		43.3075	3.50308	6.78069e-09		39.5983	2.90961	2.19849e-08
Congo Democratic Republic	2007	22.926				22.926				17.6362				17.6362
	2013/14	22.2328	-0.106654	0.876404		21.1377	-0.275128	0.580854		26.4664	1.3585	0.0662048		23.2436	0.862688	0.178663
Cote d'Ivoire	1994	14.9222				14.9222				19.3063				19.3063
	1998/99	26.6316				26.3955				27.8896				27.8801
	2011/12	28.0503	0.753764	1.69807e-07		24.8493	0.569977	1.06569e-05		37.952	1.07056	5.08103e-11		35.3809	0.922942	7.18215e-10
Ethiopia	2000	41.9433				41.9433				24.8403				24.8403
	2005
	2003	40.3058	-0.149996	0.878232		38.5117	-0.31434	0.962036		40.3991	1.42523	0.225924		49.3664	2.24667	0.119871
Gabon	2000/1	28.0462				28.0462				34.2517				34.2517
	2012	49.2588	1.85804	6.34988e-08		46.1672	1.58724	1.31367e-06		63.3868	2.55198	2.3187e-16		61.0347	2.34596	4.79869e-15
Gambia	2013
Ghana	1993/94	14.6758				14.6758				0				0
	1998/99	23.6881				14.684				24.5514				22.5197
	2003	34.1532				28.7019				36.7028				29.381
	2008	29.3089				19.0045				27.2481				13.6363
	2014	28.7123	0.671067	0.000101821		28.8048	0.675493	0.0139849		18.9874	0.907765			13.9987	0.669263
Guinea	1999	26.0567				26.0567				21.329				21.329
	2005	30.1626				32.6176				26.9073				29.1639
	2012	32.1034	0.45924	0.184278		28.0212	0.149203	0.52763		34.124	0.971768	0.00324674		29.6662	0.633204	0.02416
Kenya	1993	14.9184				14.9184				0				0
	1998	19.577				18.5637				17.0585				16.5678
	2003	27.5359				26.2485				28.508				27.9729
	2008/9	30.1584				29.4931				41.9957				40.9636
	2014	46.2181	1.47873	3.85792e-13		40.459	1.20664	8.5295e-12		60.6251	2.86418			52.9374	2.50098
Lesotho	2004/5	42.1602				42.1602				57.59				57.59
	2009/10	39.9006				37.5203				66.6093				61.5381
	2014	61.6002	1.96033	0.000196985		60.7891	1.87854	0.00199983		80.5325	2.31353	1.25977e-07		81.6669	2.42792	6.48277e-06
Liberia	2006/7	21.3665				21.3665				15.2615				15.2615
	2013	32.852	1.83768	0.000225563		31.2752	1.58539	0.0020384		22.9259	1.22631	0.00986368		19.8391	0.732418	0.0673817
Madagascar	1992	1.76704				1.76704				0				0
	1997	5.56111				6.39069				3.40749				4.56373
	2003/4	13.9673				13.6793				7.07384				6.38031
	2008/9	14.9461	0.798728	1.79683e-09		16.0731	0.867033	6.46393e-10		6.04732	0.366504			5.07834	0.307778
Malawi	2000	20.4172				20.4172				31.316				31.316
	2004/5	23.0006				19.6361				39.4698				34.788
	2010	32.7142	1.25055	0.0029172		30.0702	0.981664	0.00510082		47.9374	1.69031	0.00018795		45.1059	1.40236	0.000515508
Mali	1995/96	22.2688				22.2688				12.9686				12.9686
	2001	16.8648				16.0381				14.4623				15.4191
	2006
	2012/13	26.2523	0.235479	0.413267		28.0965	0.344492	0.821322		20.0541	0.418847	0.0508456		13.4237	0.0269049	0.545158
Mozambique	1997	8.74229				8.74229				6.63723				6.63723
	2003/4	45.3667				35.7735				33.605				26.2471
	2011	31.7316	1.61328	1.96142e-09		21.7813	0.915017	1.44509e-06		45.4387	2.72291	2.31347e-15		32.2137	1.79484	1.62863e-12
Namibia	1992	29.144				29.144				0				0
	2000	52.0679				46.6656				52.5868				48.7052
	2006/7	72.2426				67.2594				66.5204				58.8686
	2013	68.2588	1.87751	3.01886e-25		61.2752	1.5423	2.09187e-19		69.553	3.33854			64.623	3.10191
Niger	1992
	1998
	2006
	2012
Nigeria	1999	32.6014				32.6014				24.1676				24.1676
	2003	36.5385				37.4362				25.3946				26.1644
	2008	40.6443				36.9783				37.8161				34.2532
	2013	53.1558	1.46817	1.44735e-09		46.8884	1.0205	9.96097e-07		46.1943	1.57334	3.31626e-10		40.6056	1.17414	1.20493e-07
Rwanda	1992
	2000
	2005
	2010/11	21.1724				20.7799				38.967				36.9757
	2014/15	15.1413	-1.47701	0.152606		18.4288	-0.575761	0.214496		52.7079	3.36512	0.00855967		45.8487	2.17298	0.0902069
Sao Tome and Principe	2008/9	54.3344				54.3344				62.1257				62.1257
Senegal	1992/93
	1997	29.729				25.6172				0				0
	2005
	2010/11	16.185				14.093				41.9012				34.651
	2012/13		-5.90529	0.0212335			-6.89213	0.0485663			-14.9102				-14.9102
Sierra Leone	2008	27.1953				27.1953				8.94688				8.94688
	2013	53.166	5.02658	1.97021e-17		53.1341	5.02041	4.09217e-19		6.46971	-0.479453	0.0949573		6.43028	-0.487084	0.147632
South Africa	1998	68.5748				68.5748				20.5664				20.5664
Swaziland	2006/7	55.0539				55.0539				55.2178				55.2178
Tanzania	1991/92	6.29874				6.29874				0				0
	1996	15.0769				14.2373				13.9082				13.1725
	2004/5	28.5103				25.3379				36.1595				31.6637
	2009/10	37.2861				34.4538				46.1749				42.5677
	2015/16	33.4794	1.13648	5.10277e-12		30.8258	1.02552	3.79978e-14		35.0323	1.46476			29.7775	1.24505
Togo	1998	22.783				22.783				23.2677				23.2677
	2013/14	38.5903	1.00364	7.62765e-06		31.0968	0.527862	0.00293784		48.185	1.58205	8.12123e-14		42.915	1.24744	5.66825e-10
Uganda	1995	25.4128				25.4128				26.6467				26.6467
	2000/1	44.7247				40.7597				49.9056				44.8457
	2006	37.7237				29.6113				39.0681				31.1381
	2011	33.3292	0.484682	0.139593		33.4417	0.49157	0.419596		55.3928	1.75996	3.46823e-06		58.6068	1.95674	1.76072e-05
Zambia	1992	4.16293				4.16293				0				0
	1996/97	15.1328				16.1429				21.0872				22.4064
	2001/2	17.7537				18.4628				28.8755				29.2421
	2007	30.452				32.2946				37.4243				37.8408
	2013/14	23.7793	0.901904	1.48036e-11		20.3415	0.743844	4.03813e-09		39.7111	1.8258			39.5088	1.8165
Zimbabwe	1994	30.9075				30.9075				38.3627				38.3627
	1999	35.9836				33.0402				37.5253				33.707
	2005/6	32.4809				27.9472				42.5203				37.122
	2010/11	33.8638				32.9593				50.9792				43.4409
	2015	41.6456	0.51134	0.0915794		37.7756	0.327056	0.102942		47.4842	0.434359	0.118137		47.8558	0.452052	0.209131
a : Mean Annual Change
NA: Nota Available
