# Supplementary material for: Long term trends in behaviour to protect against adverse reproductive and sexual health outcomes among young single African women
Source: Reprod Health. 2018 Aug 14;15:136. doi: 10.1186/s12978-018-0576-6 (PMC6092855; doi:10.1186/s12978-018-0576-6)
Supplement: Supplementary file 6 — Correlation between percent condom use last coitus and HIV prevalence among 15–24 years old, by sex and period. Pearson correlation coefficients of condom use last coitus and HIV prevalence with p-values, by analysis period. (XLS 26 kb) [file 12978_2018_576_MOESM6_ESM.xls]

## Sheet: E-Table 6
Table E6: Correlation between percent condom use last coitus and HIV prevalence among 15-24 years old, by sex and period
		Period:
HIV prevalence among 15-24 years old		1996-2000	2001-2005	2006-2010	2011-2015
Women	rho	0.352	0.4614	0.5556	0.636
	p-value	0.128	0.072	0.0135	0.0015
Men	rho	0.39	0.4656	0.614	0.6277
	p-value	0.0891	0.0691	0.0052	0.0018
All	rho	0.4506	0.4633	0.6473	0.6502
	p-value	0.0462	0.0707	0.0027	0.0011
Excluding surveys with denominators of condom use last sex of less than 100
Note: HIV prevalence median values for each period were used
Source: UNAIDS 2016 estimates
