# Supplementary material for: Long term trends in behaviour to protect against adverse reproductive and sexual health outcomes among young single African women
Source: Reprod Health. 2018 Aug 14;15:136. doi: 10.1186/s12978-018-0576-6 (PMC6092855; doi:10.1186/s12978-018-0576-6)
Supplement: Supplementary file 7 — Percent reporting consistent condom use with last partner, among women who used a condom at most recent coitus. Lower quartile, median, upper quartile and IQR of consistent condom use with last sexual partner, among Single women aged 15-24 years, sexually active in the past 3 months and reported condom use last coitus. (XLS 25 kb) [file 12978_2018_576_MOESM7_ESM.xls]

## Sheet: E-Table 7
Table E7: Percent reporting consistent condom use with last partner, among women who used a condom at most recent coitus
[Denominator: Single women aged 15-24 years, sexually active in the past 3 months and reported condom use last coitus]
Period	N(surveys)	p25	Median	p75	IQR
2006-2010	13	71.0171	73.6916	78.6723	7.65517
2011-2015	20	63.8468	73.8844	78.1291	14.2824
