# Supplementary material for: Long term trends in behaviour to protect against adverse reproductive and sexual health outcomes among young single African women
Source: Reprod Health. 2018 Aug 14;15:136. doi: 10.1186/s12978-018-0576-6 (PMC6092855; doi:10.1186/s12978-018-0576-6)
Supplement: Supplementary file 8 — Median percentages of current contraceptive use among those who reported condoms use at most recent coitus, by period and method type. Median percentages of current contraceptive use among those who reported condoms use at most recent coitus, by period and method type, among Single women aged 15–24 years, sexually active in the past 3 months and reported condom use last coitus. (XLS 25 kb) [file 12978_2018_576_MOESM8_ESM.xls]

## Sheet: E-Table 8
Table E8: Median percentages of current contraceptive use among those who reported condoms use at most recent coitus, by period and method type
[Denominator: Single women aged 15-24 years, sexually active in the past 3 months and reported condom use last coitus]
Period	Not using any methods	Condoms	Oral contraceptives and injectables	All other modern methods	All traditional methods
1991-1995	NE	NE	NE	NE	NE
1996-2000	19.65	47.81	4.98	0.21	11.39
2001-2005	18.82	61.25	5.47	0	1.23
2006-2010	28.29	54.52	3.28	0.05	1.25
2011-2015	36.06	48.14	7.17	1.7	3.49
NE=Not Estimated
