# Supplementary material for: Long term trends in behaviour to protect against adverse reproductive and sexual health outcomes among young single African women
Source: Reprod Health. 2018 Aug 14;15:136. doi: 10.1186/s12978-018-0576-6 (PMC6092855; doi:10.1186/s12978-018-0576-6)
Supplement: Supplementary file 9 — Ranking of countries according to risk among women aged 15-24. Percentage at risk among all women and women who had sex aged 15-24. (XLS 30 kb) [file 12978_2018_576_MOESM9_ESM.xls]

## Sheet: E-Table 9
Table E9: Ranking of countries according to risk among women aged 15-24
	All women aged 15-24						All women aged 15-25 who ever had sex
Country name	Total number of young (15-24)	Number at risk	% at risk	Ranking		Country name	Total number of young (15-24)	Number at risk	% at risk	Ranking
Niger	810.845	3.61493	0.445823	1		Kenya	2998.79	140.751	4.6936	1
Ethiopia	4022.38	29.098	0.723403	2		Lesotho	849.881	49.6615	5.84335	2
Comoros	1472.24	14.098	0.957589	3		Rwanda	1018.77	95.0427	9.3292	3
Senegal	2265.93	27.4291	1.2105	4		Namibia	1960.42	202.123	10.3102	4
Gambia	2646.15	48.0119	1.81441	5		Uganda	711.68	91.0946	12.7999	5
Kenya	7277.17	140.751	1.93415	6		Ethiopia	224.35	29.098	12.9699	6
Rwanda	4106.69	95.0427	2.31434	7		Congo	1505.83	216.351	14.3676	7
Lesotho	1719.27	49.6615	2.88853	8		Niger	24.4638	3.61493	14.7767	8
Zimbabwe	2192.26	68.3867	3.11947	9		Cameroon	1657.09	250.127	15.0944	9
Uganda	1971.18	91.0946	4.62133	10		Zimbabwe	450.94	68.3867	15.1654	10
Nigeria	7743.69	445.281	5.75024	11		Gabon	1628.46	252.957	15.5335	11
Namibia	3184.35	202.123	6.34737	12		Senegal	174.46	27.4291	15.7223	12
Cameroon	3667.89	250.127	6.81937	13		Nigeria	2464.86	445.281	18.0651	13
Chad	2773.76	207.342	7.47512	14		Comoros	71.4982	14.098	19.718	14
Tanzania	2916.7	266.069	9.12225	15		Gambia	241.871	48.0119	19.8502	15
Congo	2335.49	216.351	9.26361	16		Tanzania	1317.31	266.069	20.1978	16
Zambia	4043.42	402.68	9.95891	17		Zambia	1904.28	402.68	21.146	17
Gabon	2319.76	252.957	10.9045	18		Togo	1135.51	263.244	23.1829	18
Mali	1312.18	156.362	11.9162	19		Ghana	1304.03	335.561	25.7327	19
Togo	2206.51	263.244	11.9304	20		Benin	1612.05	443.717	27.525	20
Benin	3513.59	443.717	12.6286	21		Congo Democratic Republic	1989.6	562.821	28.2881	21
Congo Democratic Republic	4269.41	562.821	13.1826	22		Cote d'Ivoire	1584.61	496.168	31.3117	22
Guinea	1808.55	241.692	13.3638	23		Guinea	762.15	241.692	31.7119	23
Ghana	2441.75	335.561	13.7426	24		Sierra Leone	2671.23	859.894	32.1909	24
Mozambique	2181.53	368.173	16.8769	25		Mozambique	1128.31	368.173	32.6305	25
Sierra Leone	4124.4	859.894	20.8489	26		Mali	428.587	156.362	36.4831	26
Cote d'Ivoire	2372.2	496.168	20.916	27		Liberia	1790.01	726.131	40.5658	27
Liberia	2426.4	726.131	29.9262	28		Chad	487.024	207.342	42.5733	28
(Risk= had sex in the last 3 months and didn’t use any method of contraception nor condom at last sex)
